# Supplementary material for: A Participatory Investigation of Bovine Health and Production Issues in Pakistan
Source: Front Vet Sci. 2020 May 6;7:248. doi: 10.3389/fvets.2020.00248 (PMC7218055; doi:10.3389/fvets.2020.00248)
Supplement: Supplementary file 1 [file Data_Sheet_1.CSV]

prano	dist	vill	dis	pwise	milk	meat	cost	mort	morb
1	OKARA	22-GD	FMD	5	4	1	4	0	1
1	OKARA	22-GD	Haemorrhagic septicaemia	4	0	0	3	7	0
1	OKARA	22-GD	Mastitis	1	4	0	5	0	1
1	OKARA	22-GD	Red water	2	1	1	4	4	0
1	OKARA	22-GD	Ticks	3	4	2	3	0	1
2	OKARA	50/3R	FMD	5	3	3	0	0	4
2	OKARA	50/3R	Haemorrhagic septicaemia	4	5	0	0	5	0
2	OKARA	50/3R	Mastitis	2	6	0	4	0	0
2	OKARA	50/3R	Red water	1	0	0	0	10	0
2	OKARA	50/3R	Ticks	3	2	2	4	0	2
3	OKARA	40/3R	FMD	2	3	2	2	0	3
3	OKARA	40/3R	Haemorrhagic septicaemia	4	0	0	0	10	0
3	OKARA	40/3R	Mastitis	1	6	0	4	0	0
3	OKARA	40/3R	Red water	3	2	6	0	2	0
3	OKARA	40/3R	Ticks	5	2	2	0	0	6
4	OKARA	45-GD	Haemorrhagic septicaemia	2	0	0	0	10	0
4	OKARA	45-GD	Mastitis	5	5	0	3	0	2
4	OKARA	45-GD	Red water	3	2	3	3	2	0
4	OKARA	45-GD	Reproductive disorders	4	2	0	3	3	2
4	OKARA	45-GD	Ticks	1	4	3	3	0	0
5	OKARA	43-GD	FMD	4	5	2	2	0	1
5	OKARA	43-GD	Haemorrhagic septicaemia	3	0	0	0	10	0
5	OKARA	43-GD	Mastitis	1	5	0	5	0	0
5	OKARA	43-GD	Reproductive disorders	2	5	0	3	0	2
5	OKARA	43-GD	Ticks	5	2	2	2	0	4
6	JHELUM	Toba	Black quarter	5	0	4	3	3	0
6	JHELUM	Toba	FMD	3	2	2	2	2	2
6	JHELUM	Toba	Haemorrhagic septicaemia	4	0	0	0	10	0
6	JHELUM	Toba	Mastitis	1	5	2	3	0	0
6	JHELUM	Toba	Ticks	2	3	3	2	0	2
7	JHELUM	Noonan Wala	FMD	4	4	0	4	0	2
7	JHELUM	Noonan Wala	Haemorrhagic septicaemia	5	0	0	0	10	0
7	JHELUM	Noonan Wala	Internal parasitism	3	2	4	0	1	3
7	JHELUM	Noonan Wala	Mastitis	2	5	0	3	0	2
7	JHELUM	Noonan Wala	Reproductive disorders	1	0	0	8	0	2
8	JHELUM	Kotli Peeran	FMD	4	3	3	0	0	4
8	JHELUM	Kotli Peeran	Internal parasitism	2	0	7	0	0	3
8	JHELUM	Kotli Peeran	Mastitis	1	5	0	2	0	3
8	JHELUM	Kotli Peeran	Reproductive disorders	5	2	0	5	0	3
8	JHELUM	Kotli Peeran	Ticks	3	3	3	2	0	2
9	JHELUM	Daulat Pur	Black quarter	2	0	3	2	5	0
9	JHELUM	Daulat Pur	FMD	5	3	3	2	0	2
9	JHELUM	Daulat Pur	Mastitis	1	5	0	2	0	3
9	JHELUM	Daulat Pur	Red water	3	3	1	2	3	1
9	JHELUM	Daulat Pur	Reproductive disorders	4	4	1	1	2	2
10	JHELUM	Chundh	Black quarter	2	3	3	0	4	0
10	JHELUM	Chundh	FMD	3	3	3	1	1	2
10	JHELUM	Chundh	Mastitis	4	4	0	4	0	2
10	JHELUM	Chundh	Reproductive disorders	5	4	0	1	2	3
10	JHELUM	Chundh	Ticks	1	3	3	0	0	4
11	Bahawalpur	86-F	Black quarter	5	0	0	0	10	0
11	Bahawalpur	86-F	FMD	4	2	3	3	1	1
11	Bahawalpur	86-F	Mastitis	3	5	0	3	0	2
11	Bahawalpur	86-F	Reproductive disorders	1	6	0	2	0	2
11	Bahawalpur	86-F	Ticks	2	2	3	2	1	2
12	Bahawalpur	57-F	Black quarter	5	4	4	0	0	2
12	Bahawalpur	57-F	FMD	4	3	2	1	1	2
12	Bahawalpur	57-F	Mastitis	1	4	0	3	0	3
12	Bahawalpur	57-F	Reproductive disorders	2	4	0	1	2	3
12	Bahawalpur	57-F	Ticks	3	2	2	2	2	2
13	Bahawalpur	64-F	FMD	3	3	1	0	1	5
13	Bahawalpur	64-F	Haemorrhagic septicaemia	4	0	0	2	6	2
13	Bahawalpur	64-F	Internal parasitism	2	2	3	2	1	2
13	Bahawalpur	64-F	Mastitis	1	4	0	3	0	3
13	Bahawalpur	64-F	Red water	5	2	2	2	3	1
14	Bahawalpur	Basti Fareedi	Black quarter	1	2	2	2	2	2
14	Bahawalpur	Basti Fareedi	FMD	4	3	1	2	1	3
14	Bahawalpur	Basti Fareedi	Impaction	2	0	0	0	10	0
14	Bahawalpur	Basti Fareedi	Mastitis	3	5	0	3	0	2
14	Bahawalpur	Basti Fareedi	Ticks	5	3	2	2	1	2
15	Bahawalpur	Basti Nawan Khooh	Black quarter	1	1	0	0	7	2
15	Bahawalpur	Basti Nawan Khooh	FMD	4	3	0	1	1	5
15	Bahawalpur	Basti Nawan Khooh	Haemorrhagic septicaemia	2	0	0	0	10	0
15	Bahawalpur	Basti Nawan Khooh	Reproductive disorders	5	2	0	5	0	3
15	Bahawalpur	Basti Nawan Khooh	Ticks	3	2	3	2	0	3
16	Layyah	Basti Khairy Wala	Black quarter	5	0	4	0	6	0
16	Layyah	Basti Khairy Wala	FMD	3	2	3	1	0	4
16	Layyah	Basti Khairy Wala	Red water	4	2	2	2	2	2
16	Layyah	Basti Khairy Wala	Reproductive disorders	1	2	0	6	0	2
16	Layyah	Basti Khairy Wala	Ticks	2	3	3	0	0	4
17	Layyah	Basti Kalian	Black quarter	1	0	0	0	8	2
17	Layyah	Basti Kalian	FMD	2	4	1	0	1	4
17	Layyah	Basti Kalian	Red water	4	2	1	2	4	1
17	Layyah	Basti Kalian	Reproductive disorders	3	2	0	0	1	7
17	Layyah	Basti Kalian	Ticks	5	3	2	1	0	4
18	Layyah	82-ML	Black quarter	4	0	0	0	10	0
18	Layyah	82-ML	FMD	1	4	0	1	2	3
18	Layyah	82-ML	Red water	3	4	1	3	2	0
18	Layyah	82-ML	Ticks	5	2	2	1	0	5
18	Layyah	82-ML	Warble fly	2	4	2	1	0	3
19	Layyah	248-TDA	Black quarter	1	0	3	0	7	0
19	Layyah	248-TDA	FMD	2	6	0	1	0	3
19	Layyah	248-TDA	Red water	3	2	0	4	4	0
19	Layyah	248-TDA	Reproductive disorders	4	0	0	6	0	4
19	Layyah	248-TDA	Ticks	5	0	4	1	0	5
20	Layyah	Basti Balochan wali	Black quarter	1	0	3	0	5	2
20	Layyah	Basti Balochan wali	FMD	2	3	0	0	1	6
20	Layyah	Basti Balochan wali	Mastitis	3	4	1	3	0	2
20	Layyah	Basti Balochan wali	Red water	5	2	2	3	2	1
20	Layyah	Basti Balochan wali	Reproductive disorders	4	3	0	6	0	1
21	Thatta	Siddique Narejo	FMD	4	3	2	2	0	3
21	Thatta	Siddique Narejo	Haemorrhagic septicaemia	5	0	0	2	8	0
21	Thatta	Siddique Narejo	Internal parasitism	1	2	2	2	0	4
21	Thatta	Siddique Narejo	Mastitis	2	5	0	3	0	2
21	Thatta	Siddique Narejo	Ticks	3	2	4	1	0	3
22	Thatta	Haji Ahmed Soomro	FMD	4	3	1	0	2	4
22	Thatta	Haji Ahmed Soomro	Haemorrhagic septicaemia	3	0	0	2	8	0
22	Thatta	Haji Ahmed Soomro	Internal parasitism	2	2	3	0	0	5
22	Thatta	Haji Ahmed Soomro	Mastitis	1	4	0	3	0	3
22	Thatta	Haji Ahmed Soomro	Ticks	5	2	1	3	0	4
23	Thatta	Khalifa Ahmed	FMD	5	3	2	2	1	2
23	Thatta	Khalifa Ahmed	Haemorrhagic septicaemia	4	0	0	3	4	3
23	Thatta	Khalifa Ahmed	Internal parasitism	1	3	3	1	0	3
23	Thatta	Khalifa Ahmed	Mastitis	3	4	0	3	0	3
23	Thatta	Khalifa Ahmed	Reproductive disorders	2	0	0	5	0	5
24	Thatta	Hamzo Khaskhaily	FMD	3	2	1	1	2	4
24	Thatta	Hamzo Khaskhaily	Haemorrhagic septicaemia	4	0	0	2	6	2
24	Thatta	Hamzo Khaskhaily	Internal parasitism	1	3	2	3	0	2
24	Thatta	Hamzo Khaskhaily	Mastitis	5	4	0	3	0	3
24	Thatta	Hamzo Khaskhaily	Pneumonia	2	2	2	2	2	2
25	Thatta	Ahmed Khan Hathyar	FMD	1	2	2	2	1	3
25	Thatta	Ahmed Khan Hathyar	Haemorrhagic septicaemia	5	0	0	2	6	2
25	Thatta	Ahmed Khan Hathyar	Internal parasitism	2	3	3	1	1	2
25	Thatta	Ahmed Khan Hathyar	Mastitis	4	6	0	2	0	2
25	Thatta	Ahmed Khan Hathyar	Red water	3	0	6	1	0	3
26	Sukkur	Bagarji	Anthrax	3	0	0	0	6	4
26	Sukkur	Bagarji	FMD	2	3	2	2	1	2
26	Sukkur	Bagarji	Haemorrhagic septicaemia	4	0	1	2	4	3
26	Sukkur	Bagarji	Internal parasitism	1	3	3	2	1	1
26	Sukkur	Bagarji	Mastitis	5	6	0	4	0	0
27	Sukkur	Shah Kurripur	FMD	4	3	3	1	0	3
27	Sukkur	Shah Kurripur	Haemorrhagic septicaemia	2	0	0	0	7	3
27	Sukkur	Shah Kurripur	Internal parasitism	1	3	2	2	0	3
27	Sukkur	Shah Kurripur	Mastitis	3	4	0	3	0	3
27	Sukkur	Shah Kurripur	Ticks	5	1	1	0	0	8
28	Sukkur	Haji Nazar M. Soomro	FMD	4	3	2	2	1	2
28	Sukkur	Haji Nazar M. Soomro	Haemorrhagic septicaemia	3	0	0	1	6	3
28	Sukkur	Haji Nazar M. Soomro	Internal parasitism	2	2	3	2	1	2
28	Sukkur	Haji Nazar M. Soomro	Mastitis	5	5	1	3	0	1
28	Sukkur	Haji Nazar M. Soomro	Reproductive disorders	1	0	0	6	0	4
29	Sukkur	Dakhano Phulphoto	Black quarter	5	3	4	2	0	1
29	Sukkur	Dakhano Phulphoto	FMD	4	2	2	1	0	5
29	Sukkur	Dakhano Phulphoto	Haemorrhagic septicaemia	3	0	0	1	5	4
29	Sukkur	Dakhano Phulphoto	Internal parasitism	2	3	2	2	1	2
29	Sukkur	Dakhano Phulphoto	Ticks	1	3	3	1	0	3
30	Sukkur	Gharro goth	FMD	5	4	1	1	1	3
30	Sukkur	Gharro goth	Haemorrhagic septicaemia	1	0	0	0	7	3
30	Sukkur	Gharro goth	Internal parasitism	2	3	1	3	1	2
30	Sukkur	Gharro goth	Reproductive disorders	3	2	0	5	0	3
30	Sukkur	Gharro goth	Ticks	4	1	2	2	1	4
