# Supplementary material for: A Participatory Investigation of Bovine Health and Production Issues in Pakistan
Source: Front Vet Sci. 2020 May 6;7:248. doi: 10.3389/fvets.2020.00248 (PMC7218055; doi:10.3389/fvets.2020.00248)
Supplement: Supplementary file 2 [file Data_Sheet_2.CSV]

mno	dist	ppt	dis	pwise	milk	meat	cost	mort	morb
1	OKARA	VO	Ticks	1	2	2	2	0	4
1	OKARA	VO	Blood parasites	2	1	3	2	2	2
1	OKARA	VO	FMD	3	4	0	3	0	3
1	OKARA	VO	Reproductive disorders	4	4	0	4	0	2
1	OKARA	VO	Mastitis	5	4	0	4	0	2
2	OKARA	VA	Mastitis	1	5	0	5	0	0
2	OKARA	VA	Internal parasitism	2	3	2	3	0	2
2	OKARA	VA	FMD	3	2	2	2	2	2
2	OKARA	VA	Blood parasites	4	2	2	3	1	2
2	OKARA	VA	Red water	5	3	2	3	0	2
3	JHELUM	VO	Reproductive disorders	1	2	0	6	0	2
3	JHELUM	VO	Mastitis	2	4	1	3	0	2
3	JHELUM	VO	Ticks	3	2	2	1	1	4
3	JHELUM	VO	FMD	4	3	1	1	1	4
3	JHELUM	VO	Internal parasitism	5	1	3	2	1	3
4	JHELUM	VA	Ticks	1	4	0	3	0	3
4	JHELUM	VA	Mastitis	2	6	0	2	0	2
4	JHELUM	VA	FMD	3	5	1	1	0	3
4	JHELUM	VA	Warble fly	4	1	2	1	0	6
4	JHELUM	VA	Black quarter	5	1	2	0	7	0
5	BAHAWALPUR	VO	Reproductive disorders	1	0	0	6	0	4
5	BAHAWALPUR	VO	Mastitis	2	5	1	3	0	2
5	BAHAWALPUR	VO	Internal parasitism	3	2	3	0	0	5
5	BAHAWALPUR	VO	Ticks	4	2	2	2	0	4
5	BAHAWALPUR	VO	Tympany	5	4	0	1	2	3
6	BAHAWALPUR	VA	Reproductive disorders	1	2	0	6	0	2
6	BAHAWALPUR	VA	Ticks	2	3	2	2	0	3
6	BAHAWALPUR	VA	Arthritis	3	2	0	5	0	3
6	BAHAWALPUR	VA	Mastitis	4	3	0	5	0	2
6	BAHAWALPUR	VA	Red water	5	2	1	2	3	2
7	LAYYAH	VO	Mastitis	1	4	0	4	0	2
7	LAYYAH	VO	FMD	2	4	0	0	1	5
7	LAYYAH	VO	Blood parasites	3	2	2	2	3	1
7	LAYYAH	VO	Black quarter	4	0	3	1	4	2
7	LAYYAH	VO	Milk Fever	5	4	0	2	1	3
8	LAYYAH	VA	Mastitis	1	5	0	3	0	2
8	LAYYAH	VA	Blood parasites	2	4	1	3	2	0
8	LAYYAH	VA	Black quarter	3	0	2	0	8	0
8	LAYYAH	VA	FMD	4	2	1	1	3	3
8	LAYYAH	VA	Haemorrhagic septicaemia	5	0	0	0	10	0
9	THATTA	VO	Internal parasitism	1	6	0	0	2	2
9	THATTA	VO	FMD	2	6	0	1	1	2
9	THATTA	VO	Mastitis	3	5	0	4	0	1
9	THATTA	VO	Blood parasites	4	1	2	2	3	2
9	THATTA	VO	Haemorrhagic septicaemia	5	0	0	2	7	1
10	THATTA	VA	Internal parasitism	1	1	0	1	2	6
10	THATTA	VA	Mastitis	2	4	1	4	0	1
10	THATTA	VA	FMD	3	4	2	0	1	3
10	THATTA	VA	Haemorrhagic septicaemia	4	2	0	3	5	0
10	THATTA	VA	Red water	5	2	2	3	3	0
11	SUKKUR	VO	Internal parasitism	1	3	2	1	0	4
11	SUKKUR	VO	FMD	2	2	1	1	0	6
11	SUKKUR	VO	Reproductive disorders	3	1	1	3	1	4
11	SUKKUR	VO	Mastitis	4	7	0	2	0	1
11	SUKKUR	VO	Haemorrhagic septicaemia	5	0	0	2	6	2
12	SUKKUR	VA	Internal parasitism	1	3	2	1	0	4
12	SUKKUR	VA	FMD	2	3	3	0	0	4
12	SUKKUR	VA	Mastitis	3	4	1	3	0	2
12	SUKKUR	VA	Haemorrhagic septicaemia	4	3	0	0	6	1
12	SUKKUR	VA	Anthrax	5	1	0	0	8	1
